# Supplementary material for: Maize Dek407 Encodes the Nitrate Transporter 1.5 and Is Required for Kernel Development
Source: Int J Mol Sci. 2023 Dec 14;24(24):17471. doi: 10.3390/ijms242417471 (PMC10743814; doi:10.3390/ijms242417471)
Supplement: Supplementary file 1 [file ijms-24-17471-s001.zip › Supplement Table S1-S4.xlsx]

## Sheet: Table S1
Table S1. The dek407 kernel segregation in different F2 populations.
Population	Total	Normal kernels	Mutant kernels	Observed ratio	χ2
WT/dek407-1	315	238	77	3.09:1	0.05
WT/dek407-2	452	329	123	2.67:1	1.17
					χ20.05 = 3.84

## Sheet: Table S2
Table S2. Allelism test using heterozygous Dek407 and homozygous mn2-m1.
Population	Total	Normal kernels	Mutant kernels	Observed ratio	χ2
dek407 × mn2-m1	187	146	41	3.56:1	0.94
mn2-m1 × dek407	269	188	81	2.32:1	3.75
					χ20.05 = 3.84

## Sheet: Table S3
Table S3. Key DEGs identified between WT and dek407 kernel involved in phytohormone signal transduction from the transcriptomic analysis.
Phytohormones synthesis and signaling	Gene ID	Description	P-Value	FDR	logFC
IAA synthesis and signaling	Zm00001d031522	Auxin response factor 1	6.11915e-05	0.000645968	1.6376
	Zm00001d043431	Auxin response factor 11	7.95136e-06	0.00010589	1.0624
	Zm00001d014377	Auxin response factor 18	1.42122e-06	2.28418e-05	1.1451
	Zm00001d031064	Auxin response factor 6	7.03614e-06	9.4995e-05	1.0747
	Zm00001d036593	Auxin response factor 6	1.19046e-08	3.01957e-07	1.7944
	Zm00001d014690	Auxin response factor 7	0.000745555	0.00557874	1.7749
	Zm00001d026590	Auxin response factor 8	0.000573734	0.00447219	1.3255
	Zm00001d041416	Auxin-responsive protein IAA14	2.34935e-06	3.58691e-05	1.4968
	Zm00001d040541	Auxin-responsive protein IAA20	0.00075801	0.0056643	1.4917
	Zm00001d039513	Auxin-responsive protein IAA26	0.00116972	0.008165	2.1127
	Zm00001d037774	Auxin-responsive protein IAA27	2.29851e-07	4.49338e-06	1.1554
	Zm00001d009532	Auxin-responsive protein IAA19	2.41554e-05	0.000284938	1.5291
	Zm00001d018973	Auxin-responsive protein IAA24	2.46548e-05	0.000290313	1.4585
	Zm00001d043515	Auxin-responsive protein IAA6	0.00010806	0.00105717	1.1302
	Zm00001d044083	PIN-formed protein10	0.00077901	0.00579254	1.1108
	Zm00001d045219	PIN-formed protein12	1.03742e-11	4.32839e-10	-3.3892
	Zm00001d018024	PIN-formed protein2	3.43623e-07	6.39065e-06	1.662
	Zm00001d052442	PIN-formed protein4	0.000459696	0.00370396	1.2659
	Zm00001d021337	Auxin-responsive protein SAUR61	6.17231e-06	8.44988e-05	-3.3219
	Zm00001d026308	Auxin-responsive protein SAUR71	2.85816e-08	6.73105e-07	-1.1117
	Zm00001d025947	SAUR11-auxin-responsive SAUR family member	1.50214e-05	0.000186941	-1.3174
	Zm00001d032088	SAUR33-auxin-responsive SAUR family member	3.31157e-10	1.08814e-08	-2.4382
	Zm00001d032091	SAUR33-auxin-responsive SAUR family member	2.23335e-20	2.63353e-18	-3.3764
	Zm00001d032094	SAUR33-auxin-responsive SAUR family member	7.82447e-35	2.82812e-32	-2.0787
	Zm00001d050093	SAUR33-auxin-responsive SAUR family member	1.23512e-24	2.07431e-22	-2.0005
	Zm00001d021454	SAUR55-auxin-responsive SAUR family member	3.56689e-07	6.60769e-06	-3.916
	Zm00001d032475	SAUR56-auxin-responsive SAUR family member	0.000710709	0.00536143	2.2119
	Zm00001d001961	SAUR-like auxin-responsive protein family	1.21857e-08	3.08614e-07	-2.0384
	Zm00001d005803	SAUR-like auxin-responsive protein family	2.457e-05	0.00028952	-2.4485
	Zm00001d020606	SAUR-like auxin-responsive protein family	1.9772e-06	3.08675e-05	-2.8161
	Zm00001d039346	Indole-3-acetic acid-amido synthetase GH3.6	0.00124931	0.00863328	1.8204
	Zm00001d034463	Aux/IAA-transcription factor5	7.05633e-11	2.58989e-09	-1.9326
	Zm00001d046893	Auxin efflux carrier component 2	0.00834025	0.0412092	1.9422
	Zm00001d044812	Putative auxin efflux carrier	0.00250048	0.0153979	1.1628
ET synthesis and signaling	Zm00001d039341	ethylene insensitive 2	4.53602e-06	6.42678e-05	1.0624
	Zm00001d007188	ETHYLENE INSENSITIVE 3-like 2 protein	0.000362201	0.00302316	2.5615
	Zm00001d013486	ethylene receptor1-14	0.000457542	0.00369108	1.0745
	Zm00001d037604	Ethylene response sensor 1	0.000230729	0.00205365	1.3766
	Zm00001d033625	Ethylene-insensitive protein 2	2.66172e-08	6.30413e-07	1.4551
	Zm00001d052136	1-aminocyclopropane-1-carboxylate oxidase20	2.15672e-05	0.00025796	1.4859
	Zm00001d018211	1-aminocyclopropane-1-carboxylate oxidase35	3.79683e-08	8.68933e-07	2.0807
ABA synthesis and signaling	Zm00001d011721	brassinosteroid insensitive1a	6.98732e-15	4.43415e-13	1.8237
	Zm00001d028325	brassinosteroid synthesis1	0.00332934	0.0194624	1.415
	Zm00001d026653	BR-signaling kinase 3	0.00299609	0.0178259	1.0641
	Zm00001d043634	Protein BRASSINOSTEROID INSENSITIVE 1	5.72502e-13	2.8414e-11	1.7358
BR synthesis and signaling	Zm00001d023664	ABA-responsive protein	1.82983e-19	1.96282e-17	-1.7982
	Zm00001d005884	ABSCISIC ACID-INSENSITIVE 5-like protein 5	1.8593e-06	2.9219e-05	1.3932
	Zm00001d020711	ABSCISIC ACID-INSENSITIVE 5-like protein 5	1.07834e-06	1.78826e-05	1.5957

## Sheet: Table S4
Table S4. primer used in this study
Name	Sequence(5'--3')	Usage
S12191-F	CGATCCCTTTGAGCACCTGTTC	Mapping for dek407(Indel)
S12191-R	GGCCAGCAAAGTCCAATGTCTG	Mapping for dek407(Indel)
S12341-F	CAGGAGCGAACCACCGATACG	Mapping for dek407(Indel)
S12341-R	GCCAATGAGGATCACCCAGAGG	Mapping for dek407(Indel)
umc1401-F	CTCTGGTCCATCCTCATCGACT	Mapping for dek407(SSR)
umc1401-R	TCTCTTGATCACATATCGATCCCA	Mapping for dek407(SSR)
umc2327-F	GATCGATGCTAATGTGAAGAGCCT	Mapping for dek407(SSR)
umc2327-R	CCAGCAGCATATGTACACAAATCA	Mapping for dek407(SSR)
mn2-SNP-F	CGCTCCGATCAGCAGGTA	mn2-genotyping
mn2-SNP-R	TTCTGCATCGTCAGGGTCAT	mn2-genotyping
dek407-F	GCGGATCGATGGCTGTGAG	dek407-genotyping
dek407-R	CAGTACGTAGTAGTTAGGG	dek407-genotyping
